# Supplementary material for: Protein prenylation restrains innate immunity by inhibiting Rac1 effector interactions
Source: Nat Commun. 2019 Sep 4;10:3975. doi: 10.1038/s41467-019-11606-x (PMC6726657; doi:10.1038/s41467-019-11606-x)
Supplement: Supplementary file 4 — Source Data [file 41467_2019_11606_MOESM4_ESM.xlsx]

## Sheet: Fig 1
Fig 1A										Fig 1D																								FiG1F
Figure 1A Calculation									Figure 1B Calculation							Figure 1C Calculation						Figure 1G Calculation
RAC1-GTP levels										Synovitis						IL1beta (pg/ml)						IL1beta (pg/ml)
Normalized to RAC1											Pggt1b+/+	Pggt1bΔ/Δ	RAC1Δ/+Pggt1bΔ/Δ				Pggt1b+/+	Pggt1bΔ/Δ	RAC1Δ/+Pggt1bΔ/Δ				WT	Pggt1b+/+ LPS	Pggt1bΔ/Δ	Pggt1bΔ/Δ LPS	p38 1uM	p38 5uM	ROS 1uM	ROS 1uM
Pggt1b+/+	Pggt1bΔ/Δ	RAC1Δ/+Pggt1bΔ/Δ									0	14	2				0	160.157	13.84				0	0	0	49.8295	0.915894	1.74494	8.37729	15.8387
1.27913	5.12434	4.62872									2	12	3				0	203.387	45.9854				0	0	0	52.3166	0	0	9.20634	21.3656
0.720871	10.6509	3.65496									0	9	2				0	71.4801	0				0	0	0	44.8552	0.0868505	0	7.2719	8.65364
1	7.8876	4.14184									1	11	3				0	69.2632	0				0	0	0	47.6187	5.06112	0.363199	18.6022	26.8926
												8	1					248.834	23.8161				0	4.23207	0.915894	51.2112	7.2719	0.363199	18.8785	26.3399
												18	4					136.88	30.4669				0	17.2204	0	61.1598	3.12668	2.57398	38.7756	24.1291
												11	3			MEAN	0	148.334	19.0181			MEAN	0	3.57542	0.152649	51.1652	2.74374	0.840886	16.852	20.5366
Normalized to ACTIN												20	10			TTEST		0.00360639	0.00157318	0.0730074		TTEST				1.23348e-07	0.0596276	9.57779e-10	0.0183331	5.14308e-05
Pggt1b+/+	Pggt1bΔ/Δ	RAC1Δ/+Pggt1bΔ/Δ										7	11
1.20747	3.80141	2.4676										6				IL-6 (pg/ml)	Pggt1b+/+	Pggt1bΔ/Δ	RAC1Δ/+Pggt1bΔ/Δ
0.792526	5.18182	1.609										2					4574.71	15713.5	1848.91
1	4.49161	2.0383										17					3639.92	12924.9	2021.73
										MEAN	0.75	11.25	4.33333				4668.97	12595	3482.82
										ANOVA TTEST		0.004	0.002				4464.73	15949.2	3482.82
																		9083.65	9413.57
																		8855.85	9916.31
										Erosion						MEAN	4337.08	12520.3	5027.7
											Pggt1b+/+	Pggt1bΔ/Δ	RAC1Δ/+Pggt1bΔ/Δ			TTEST		0.00084909	0.00328246	0.722609
											0	4	0
											1	5	1			TNF-α (pg/ml)	Pggt1b+/+	Pggt1bΔ/Δ	RAC1Δ/+Pggt1bΔ/Δ
											0	2	0				9060.85	13141.5	6870.65
											0	3	0				7885.06	13026.3	5694.85
												2	1				10190.5	11366.3	5302.92
												7	0				8945.58	11942.7	5095.43
												2	0					13602.6	3942.69
												10	7					11066.6	3666.04
												2	2			MEAN	9020.5	12357.7	5095.43
												3				TTEST		0.000886938	5.0689e-07	0.000538795
												0
												6
										MEAN	0.25	3.83333	1.22222
												0.03	0.03

## Sheet: Fig 2
Figure 2A
FIGURE 2A
RAC1-GTP fold change										FIGURE 2B
Normalized to total RAC1				Normalized to WILDTYPE mean							RAC1 fold change
	Pggt1b+/+	Pggt1bΔ/Δ			Pggt1b+/+	Pggt1bΔ/Δ						Pggt1b+/+	Pggt1bΔ/Δ
1	3.56294	18.7755		1	1.87884	9.90086					Pair1	0.902043	1.06929
2	1.98602	33.112		2	1.04728	17.4609					Pair2	1.05121	0.819158
3	1.35409	9.99102		3	0.714049	5.26856					Pair3	1.04674	1.0878
4	1.66208	5.1711		4	0.876467	2.72687					MEAN	1	0.992084
5	0.91661	8.19755		5	0.483356	4.32281					TTEST		0.940425
Mean	1.89635	15.0494		Mean	1	7.93601
TTEST		0.031931		TTEST		0.031931
											RHOA fold change
												Pggt1b+/+	Pggt1bΔ/Δ
Total-RAC1 fold change											Pair1	0.932857	1.02452
Normalized to WILDTYPE mean											Pair2	1.06538	0.754125
	Pggt1b+/+	Pggt1bΔ/Δ									Pair3	1.00176	1.13589
Pair 1	0.900511	0.323133									MEAN	1	0.971509
Pair 2	1.14571	0.331446									TTEST		0.823465
Pair 3	1.05364	0.370547
Pair 4	1.0012	0.48918
Pair 5	1.25209	0.485493
Pair 6	0.87341	0.540988
Pair 7	0.667885	0.438056									CDC42 fold change								Fig 2E
Pair 8	0.86946	0.565761										Pggt1b+/+	Pggt1bΔ/Δ
Pair 9	1.00872	0.465694									Pair1	0.966873	1.12238						NORMALIZED to RAC1
Pair 10	0.909443	0.413561									Pair2	1.09924	0.718305									Normalized to wildtype mean
Pair 11	0.543284	0.649006									Pair3	0.933887	0.886378							WT	GLC		WT	GLC
Pair 12	0.70727	0.594356									MEAN	1	0.909022							0.0180213	2.24707		0.0436512	5.44285
Pair 13	0.470914	0.348535									TTEST		0.515311							0.28815	2.54821		0.697956	6.17225
Pair 14	0.647295	0.247261																		0.626972	7.38862		1.51865	17.8967
Pair 15	0.559917	0.276042																		0.71825	2.93424		1.73974	7.10732
Pair 16	1.97753	1.25919																	MEAN	0.412848	3.77954	MEAN	1	9.15478
Pair 17	2.41171	0.897174																			0.0330552			0.0330552
Mean	1	0.511496
TTEST		0.00114331																	NORMALIZED to ACTIN
																						Normalized to wildtype mean
																				WT	GLC		WT	GLC
Fig 2C										Fig 2D										0.0188149	1.25588		0.0573334	3.82695
171010	Equal loading									171010	Double loading									0.255291	0.734975		0.777931	2.23965
	S No	Sam Name	RAC1 intensity	% of Degradation							S No	Sam Name	RAC1 intensity	% of Degradation						0.442903	0.737837		1.34963	2.24837
	1	WT-0hr	21286.4	100							1	WT-0hr	15909	100						0.595655	0.91198		1.8151	2.77902
	2	WT-6hr	18454.4	86.6959							2	WT-6hr	15465.3	97.2113					MEAN	0.328166	0.910167	MEAN	1	2.7735
	3	WT-12hr	15941.9	74.8924							3	WT-12hr	14727.6	92.5742							0.0157243			0.0157243
	4	WT-18hr	15163.6	71.2361							4	WT-18hr	12248.5	76.9911
	5	WT-24hr	14638.6	68.7697							5	WT-24hr	10812.6	67.9651
	6	WT-36hr	10201.1	47.9232							6	WT-36hr	7629.58	47.9577
	7	GGTKO-0hr	10818.3	100							7	GGTKO-0hr	12209.9	100
	8	GGTKO-6hr	9105.48	84.1677							8	GGTKO-6hr	9275.51	75.9672
	9	GGTKO-12hr	4691.61	43.3675							9	GGTKO-12hr	6748.44	55.2703
	10	GGTKO-18hr	3153.93	29.1538							10	GGTKO-18hr	4175.83	34.2004
	11	GGTKO-24hr	2252.03	20.817							11	GGTKO-24hr	1435.57	11.7574					Fig 2F
	12	GGTKO-36hr	431.849	3.99185							12	GGTKO-36hr	330.021	2.7029					RAC1 levels (Normalized to Actin)
																				Normalized to WT MEAN
																				Pggt1b+/+	Pggt1bΔ/Δ	Pggt1bΔ/Δ+MG-132	Pggt1bΔ/Δ+Lactacystin
																			EXP 1	1.09407	0.712927	0.970387	0.978626
																			EXP 2	1.09407	0.712927	1.12989	1.30596
																			EXP 3	0.590902	0.310276	0.51029	0.460659
																			EXP 4	1.4631	0.593778	0.884315
																			EXP 5	0.820473	0.301339		0.571765
																			EXP 6	0.848444	0.320414		0.750219
																			EXP 7	0.848444	0.320414		0.690951
																			EXP 8	1.2405	0.505649	0.708285
																			MEAN	1	0.472215	0.840634	0.793031
																			TTEST		0.000494985	0.00920624	0.0303077

## Sheet: Fig 3
Figure 3A
Figure 3E																								Fig 3A
																								RAC1-IQGAP1 Association fold change (Normalized to ACTIN)
																									Pggt1b+/+	Pggt1bΔ/Δ
																								1	0.910834	1.85097
																								2	1.9755	3.05918
																								3	0.511836	2.12706
																								4	0.931744	4.55829
																								5	0.670083	1.33063
																								Mean	1	2.58523
																								TTEST		0.041376
																								RAC1-IQGAP1 Association fold change (Normalized to RAC1)
																									Pggt1b+/+	Pggt1bΔ/Δ
																								1	1.49314	3.86271
																								2	2.4282	6.30545
																								3	0.669684	5.13135
																								4	0.241963	1.29616
																								5	0.167019	0.508816
																								Mean	1	3.4209
																								TTEST		0.0374882
																						Figure 3B Joints data											Figure 3C Joints data
																						Synovitis score					Erosion score
																							Pggt1b+/+	Pggt1bΔ/Δ	Iqgap1-/-Pggt1bΔ/Δ			Pggt1b+/+	Pggt1bΔ/Δ	Iqgap1-/-Pggt1bΔ/Δ			IL-1beta (pg/ml)
																							0	14	8			0	8	2				Sample	Pggt1b+/+	Pggt1bΔ/Δ	Iqgap1-/-Pggt1bΔ/Δ
																							0	8	3			0	3	0					LPS	LPS	LPS
																							0	16	15			0	12	11				S1	0	342.76	27.0849
																							1	20	4			1	12	1				S2	0	333.969	25.4865
																								21	6				12	4				S3	0	286.018	35.0766
																								10	5				5	2				S4	4.70793	289.215	71.8388
																								15	0				10	0				S5	0	274.03	13.4989
																								13					3					S6	0	353.948	23.089
																								14					7					S7	0	173.334	0
																						MEAN	0.25	14.5556	5.85714		MEAN	0.25	8	2.85714				S8	0	172.535	0
																						ANOVA TTEST		3.61175e-05	0.00162109		ANOVA TTEST		0.00198783	0.0174526				S9	0	106.203	0
																																		S10	0	75.8346	0
																																		S11	0	102.207	0
																																		S12	0	166.941	0
																																		MEAN	0.392328	223.083	16.3396
																																		TTEST		1.32018e-07	6.10904e-07	0.0196994
																																	IL-6 (pg/ml)
																		Figure 3D															Sample	Pggt1b+/+	Pggt1bΔ/Δ	Iqgap1-/-Pggt1bΔ/Δ
																																	S1	2012.77	8317.57	223.863
																				RAC1GTP vs Actin					RAC1 GTP vs RAC1								S2	2296.38	8884.79	223.863
																				Pggt1b+/+	Pggt1bΔ/Δ	Iqgap1-/-Pggt1bΔ/Δ			Pggt1b+/+	Pggt1bΔ/Δ	Iqgap1-/-Pggt1bΔ/Δ						S3	2274.56	11590	180.231
																				0.897201	1.35207	0.404557			0.925428	1.94672	0.594598						S4	2536.35	12091.7	71.151
																				1.1028	1.66788	0.207296			1.07457	2.30388	0.192708						S5	2994.49	10215.6	136.599
																				0.594037	1.92677	0.413858			0.523862	2.93297	0.461868						S6	3714.41	10041	267.494
																				1.40596	2.9554	1.47888			1.47614	5.22239	1.44255						S7	791.077	4827.02	4128.91
																			Mean	1	1.97553	0.626148		Mean	1	3.10149	0.672932						S8	921.972	5372.42	4565.23
																			TTEST		0.0452148	0.0242929		TTEST		0.0328878	0.0211462						S9	1292.84	6310.51	4565.23
																																	S10	1227.4	4521.6	3845.31
																																	S11	987.42	5634.21	4761.58
																				RAC1 vs Actin													S12	1292.84	5743.29	4979.74
																				Pggt1b+/+	Pggt1bΔ/Δ	Iqgap1-/-Pggt1bΔ/Δ											MEAN	1861.88	7795.81	2329.1
																				0.978978	0.701332	0.68704											TTEST		3.67206e-07	2.26712e-05	0.514095
																				1.0363	0.731022	1.08622
																				0.97401	0.5057	0.769661
																				0.818112	0.486086	0.880576
																				1.1926	0.442782	0.816276
																			Mean	1	0.573384	0.847954
																			TTEST		0.000997105	0.0156535											TNF-alpha (pg/ml)
																																	Sample	Pggt1b+/+	Pggt1bΔ/Δ	Iqgap1-/-Pggt1bΔ/Δ
																																	S1	681.76	4326.46	510.709
																																	S2	418.605	4155.41	484.394
																																	S3	379.132	5326.45	379.132
																		Figure 3F															S4	392.289	5379.08	221.238
																			Sample	Pggt1b+/+	Pggt1bΔ/Δ	Iqgap1-/-	Iqgap1-/-Pggt1bΔ/Δ										S5	668.603	4576.46	326.501
																			1	848.24	130.356	1188.28	1215.8										S6	971.231	3865.94	471.236
																			2	1072.36	116.264	545.808	1584.3										S7	1115.97	2365.95	2181.75
																			3	874.751	162.762	2449	1149.97										S8	1076.49	2642.27	2142.27
																			4	1977.42	93.6598	834.584	1987.37										S9	1313.33	2800.16	2115.96
																			5	1370.92	143.437	918.947	2162.83										S10	1208.07	1944.91	1865.96
																			6	1721.63	142.844	522.646	2742.4										S11	1668.59	2431.74	1852.8
																			7	1581.54	166.39	771.603	646.556										S12	2023.85	2208.06	2037.01
																			8	797.765	134.193	1362.06	1093.67										MEAN	993.161	3501.91	1215.75
																			9	677.001	175.146	1143.77	1162.17										TTEST		1.7288e-06	2.99471e-05	0.451527
																			10	774.743	220.109	2567.88	917.556
																			11	1148.27	124.845	2437.74	756.338
																			12	1049.09	133.391	967.922	568.691
																			13	935.377	131.996	1569.93	546.506
																			14	1385.36	143.926	1804.44	1560.51
																			15	986.864	160.599	2037.88	2086.89
																			16	680.35	138.449	1578.51	1439.13
																			17	909.075	162.378	1597.24	912.878
																			18	754.825	280.456	2345.19	1789.62
																			19	698.245	257.852	2120.69	1908.04
																			20	1005.49	139.182	2149.5	1355.5
																			21	1333.53	121.252	1492.03	984.806
																			22	1089.91	84.2415	2443.7
																			23	1212.87	96.9039
																			24		91.3924
																			25		114.066
																			26		142.181
																			27		104.822
																			28		133.705
																			29		84.4857
																			30		262.771
																			MEAN	1081.98	146.469	1584.06	1360.55
																			TTEST		6.85244e-20	0.00260264	3.12545e-15

## Sheet: Fig 4
Figure 4A												Figure 4B																		Fig 4D
Figure 4 A									Figure 4 C
RAC1-TIAM1 interaction fold change
Normalized to Wild type ACTIN
	Pggt1b+/+	Pggt1bΔ/Δ
	0.573162	2.13892								IL-1beta (pg/ml)
	1.7701	2.59167									Pggt1b+/+	Pggt1bΔ/Δ	Pggt1bΔ/Δ+SiTIAM1
	0.656741	2.43864									LPS	LPS	LPS
MEAN	1	2.38974									0	260.573	128.385
TTEST		0.0271366									0	352.251	32.4427
											0	365.043	81.4799
											0	286.157	72.9517
											0	367.175	79.3479
RAC1-TIAM1 interaction fold change											0	316.006	100.668
Normalized to Wild type RAC1												290.421
	Pggt1b+/+	Pggt1bΔ/Δ										79.3479
	0.404975	8.298										316.006
	1.82223	10.1697										307.478
	0.772792	4.66386										316.006
MEAN	1	7.71052										243.516
TTEST		0.0159239								Mean	0	291.665	82.546

## Sheet: Fig5
								Fig 5C														Fig 5D									Fig 5E									Fig 5F
FIG 5C Calculation								FIG 5D
	HEK 293	RAC1-SLLL	RAC1-CL/CL	RAC1 CL hemi
Exp 1	0.54407	1.80524	6.75535						% Nuclear RAC1
Exp 2	1.85539	8.50606	5.97075	3.1861						Exp1- RAC1 in nucleous	Exp2- RAC1 in nucleous	MEAN	% control
Exp 3	1.3909	2.19597	2.94473	7.92841					HEK293	8.78372	19.8652	14.3245	100
Exp 4	0.203104	0.420579	1.33391	1.69393					R8	0	4.00088	2.00044	13.9652
Exp 5	1.00654	2.93793	2.61256	2.42969					R9	4.64366	3.88151	4.26259	29.7574
MEAN	1	3.17316	3.92346	3.80953					R18	12.7245	2.90696	7.81571	54.5619
	HEK 293	RAC1-SLLL	RAC1-CL/CL	RAC1 CL hemi				FIG 5G
Exp 1	1.49349	0.612748	0.232551					RAC1UB3 vs RAC1
Exp 2	0.639287	0.195544	0.320314	0.420961					sample 1	sample 2		sample 3	sample 4
Exp 3	0.665912	0.471585	0.435709	0.153838					WT	GLC		WT	GLC
Exp 4	1.27087	0.721312	0.70331	0.546094					37.0957	111.45		62.3382	222.85
Exp 5	0.930434	0.681651	0.598669	0.48153				Fold change	1	3.00438		1	3.57485
MEAN	1	0.536568	0.45811	0.400606				RAC1UB3 vs ACTIN
									sample 1	sample 2		sample 3	sample 4
								RAC1Ub3 vs Actin	WT	GLC		WT	GLC
									28.6191	72.2532		38.1373	56.3446
								Fold change	1	2.52465		1	1.47741

## Sheet: Fig 6
Figure 6A									Figure 6B									FIG 6C
																		IL-1beta concentration (pg/ml)
																			RAW264	RAW264+LPS	RAW264+ATOR	RAW264+ATOR+LPS	RAW264+ATOR+LPS+GGPP	RAW264+ROSU	RAW264+ROSU+LPS	RAW264+ROSU+LPS+GGPP
																			0	0	0	810.717	11.0534	0	99.5932	82.6118
																			0	0	0	1083.64	32.5993	0	394.38	32.2818
																				0		2360	0		245.027	191.481
																				0		858.844	64.6988		381.764	104.416
																		MEAN	0	0	0	1278.3	27.0879	0	280.191	102.698
																		FIG 6D
																		IL-1beta concentration (pg/ml)
																			J774	J774+LPS	J774+Ator	J774+ATOR LPS	J774+ATOR LPS+GGPP	J774 ROSU CNT	J774+ROSU LPS	J774+ROSU LPS+GGPP
																			0	0	0	126.895	0	0	118.159	0
																			0	0	0	73.7497	0	0	107.239	0
																			0	0		125.439	0		38.0767
																			0	0		77.3898			55.5492
																			0	0		86.854
																						129.079
																						83.9419
																		MEAN	0	0	0	100.478	0	0	79.7558	0
																		FIG 6E
																		IL-1beta concentration (pg/ml)
																			WT+LPS	WT+SIM+LPS	Iqga1-/-+LPS	Iqgap1-/-+SIM+LPS
																			0	528.248	0	0
																			0	685.699	0	67.9741
																			0	1190.36	0	37.9271
																			0	1112.34	0	286.281
																			0	663.655
																				538.88
																		MEAN	0	786.53	0	98.0457
																		IL-6 concentration (pg/ml)
																			WT+LPS	WT+SIM+LPS	Iqga1-/-+LPS	Iqgap1-/-+SIM+LPS
																			11030	22125.1	1484.59	10728.7
																			8033.04	21671.9	1930.93	14655.7
																			7095.41	41404.9	2656.86	10804.7
																			13243.9	16322.2	2789.21	0
																			8803.35	20371
																			7886.67
																		MEAN	9348.72	24379	2215.4	9047.28
																		TNF-alpha concentration (pg/ml)
RAC1 GTP calculations									RHOA GTP calculations										WT+LPS	WT+SIM+LPS	Iqga1-/-+LPS	Iqgap1-/-+SIM+LPS
S No	Sample	RAC1GTP/RAC1	Normalized to control (DMSO)							S No	Sample	RHOAGTP/Actin	Normalized to control (DMSO)						8908.42	65590	6254.95	45960.4
1	DMSO	0.150658	1							1	DMSO	0.837848	1						10239.3	58080.2	6563.43	64996.4
2	ATOR	1.66536	11.0539							2	ATOR	1.43428	1.71186						9103.85	79500.3	23334.5	50704.4
3	ROSU	1.20249	7.98154							3	ROSU	1.8755	2.23847						12023.2	49234.7	7982.64	3857.45
4	SIM	4.9519	32.8684							4	SIM	1.2281	1.46578						15055.2	49981.6
																			11073.4	48048.3
RAC1 total levels									RhoA total levels									MEAN	11067.2	58405.8	11033.9	41379.7
S No	Sample	RAC1/Actin	Normalized to control (DMSO)							S No	Sample	RHOA/ACTIN	Normalized to control (DMSO)
1	DMSO	0.917623	1							1	DMSO	0.450511	1
2	ATOR	0.471234	0.513538							2	ATOR	0.774757	1.71973
3	ROSU	0.785289	0.855786							3	ROSU	0.864616	1.91919
4	SIM	0.245347	0.267372							4	SIM	0.886052	1.96677

## Sheet: Supp Fig 1
Supp Fig 1A								Supp Fig 1B									Supp Fig 1C
SUPPL Fig 1D							SUPPL Fig 1E								SUPPL Fig 1F
SYNOVITIS SCORE															Csf2 fold change						Tnsf10 fold change						IL-1β fold change
		Pggt1b+/+	Pggt1bΔ/Δ	RhoAΔ/+Pggt1bΔ/Δ				SYNOVITIS SCORE								Pggt1b+/+	Pggt1bΔ/Δ	RAC1Δ/+Pggt1bΔ/Δ				Pggt1b+/+	Pggt1bΔ/Δ	RAC1Δ/+Pggt1bΔ/Δ				GGTfl/+LC	GGTfl/flLC	Rac1fl/+GGTfl/flLC
		0	14	7						Pggt1b+/+	Pggt1bΔ/Δ	Cdc42Δ/+Pggt1bΔ/Δ				1.10625	2.00453	1.51207				1.5141	0.161686	0.565221				0.697561	3.3117	1.35681
		2	7	2						0	17	20				0.893751	2.19124	0.938337				0.485902	0.207329	0.542564				1.09617	2.77016	0.527265
		0	6	6						2	9	12					1.52468	0.787862					0.167023	0.66432				0.659736	5.6333	2.19951
		1	18	10						0	9	12					2.07848	0.202539					0.14585	0.49629				1.54653	3.69195	0.548895
			9	0						1	6	10						0.221784						0.246703			MEAN	1	3.85178	1.15812
			2	9							8	9						0.264512						0.177508			TTEST			0.0107725
			14	4							9	10			MEAN	1	1.94973	0.654517			MEAN	1	0.170472	0.448768
			11	8							1	15			TTEST			0.0021761			TTEST			0.0226395
			8	12							12	17
	MEAN	0.75	9.88889	6.44444							5	17
			0.01	0.213							3				SUPPL Fig 1G
											6
EROSION SCORE											13				MMP12 fold change						MMP13 change
											11					Pggt1b+/+	Pggt1bΔ/Δ	RAC1Δ/+Pggt1bΔ/Δ				Pggt1b+/+	Pggt1bΔ/Δ	RAC1Δ/+Pggt1bΔ/Δ
		Pggt1b+/+	Pggt1bΔ/Δ	RhoAΔ/+Pggt1bΔ/Δ							15					1.59764	14.8583	0.743929				1.66845	8.69132	0.805846
		0	6	4							11					0.402364	10.5422	0.307241				0.331546	11.77	0.35421
		1	2	0					MEAN	0.75	9	13.5556					10.5153	0.748878					9.44718	1.05896
		0	3	1					ANOVA TTEST		0.01	0.03					10.9538	0.458855					12.629	0.432385
		0	8	3														0.148123						0.138428
			3	0				EROSION SCORE										0.108896						0.102066
			1	3						Pggt1b+/+	Pggt1bΔ/Δ	Cdc42Δ/+Pggt1bΔ/Δ			MEAN	1	11.7174	0.41932			MEAN	1	10.6344	0.481983
			7	1						0	3	11			TTEST			9.27003e-07			TTEST			9.70234e-07
			5	2						1	3	8
			2	5						0	4	5
	MEAN	0.25	4.11111	2.11111						0	2	6
			0.008	0.08							1	3			Csf3 fold change						ADAMTS1 change
											2	3				Pggt1b+/+	Pggt1bΔ/Δ	RAC1Δ/+Pggt1bΔ/Δ				Pggt1b+/+	Pggt1bΔ/Δ	RAC1Δ/+Pggt1bΔ/Δ
											0	8				1.50891	42.1466	0.870212				0.560221	14.3887	13.8576
											5	10				0.491092	34.7458	1.78023				1.43978	14.0484	10.3211
											3	8					30.5306	0.936205					29.2308	5.03456
											1						27.6267	1.13189					29.0483	6.59871
											4							0.780554						6.66523
											6				MEAN	1	33.7624	1.09982			MEAN	1	21.6791	8.49544
											7				TTEST			7.28093e-06			TTEST			0.0163142
											6
											6
									MEAN	0.25	3.53333	6.88889
									ANOVA TTEST		0.04	0.004

## Sheet: Supp Fig 2
Supp Fig 2B																			Supp Fig 2C																	Supp Fig 2E
																									Supp. Fig 2A			Cytokine concentration pg/ml																	Supp. Fig 2G & 2H				Cytokine concentration pg/ml
																										IL1beta						IL-6					TNF-alpha
																										S No	Pggt1b+/+	Pggt1bΔ/Δ	RhoAΔ/+Pggt1bΔ/Δ			S No	Pggt1b+/+	Pggt1bΔ/Δ	RhoAΔ/+Pggt1bΔ/Δ			S No	Pggt1b+/+	Pggt1bΔ/Δ	RhoAΔ/+Pggt1bΔ/Δ				IL-6
																										1	42.0283	353.623	303.366			1	5251.81	32756.8	40169			1	5717.37	26718.9	32319.3					Pggt1b+/+	Pggt1b+/+ LPS	Pggt1bΔ/Δ	Pggt1bΔ/Δ LPS
																										2	25.2759	348.597	348.597			2	4639.23	38208.8	44273.3			2	4083.92	26485.6	27652.3					0	4071.2	0	7344.39
																										3	20.2502	266.51	360.324			3	3965.39	36677.3	46968.7			3	2917.16	21818.6	32902.7					0	4583.52	0	7145.15
																										4	21.9255	271.536	361.999			4	3414.07	32879.3	42925.7			4	3383.87	22401.9	26718.9					0	3359.64	0	7572.09
																										5	30.3016	296.665	439.06			5	6231.95	42558.1	47336.2			5	5600.7	31269.3	21118.5					0	3957.35	0	8881.36
																										6	21.9255	308.391	427.333			6	5006.78	32634.3	43538.2			6	3383.87	29985.8	27535.7					0	7315.93	0	8425.96
																										7	20.2502	385.452	497.693			7	6170.69	29448.8	42190.6			7	3383.87	28702.4	28585.7					0	3473.49	0	7401.31
																										8	21.9255	457.488	455.812			8	5925.65	30980.3	47642.5			8	5834.05	28819.1	30685.9				MEAN	0	4460.19	0	7795.04
																										9		621.661				9		32389.2				9		30802.6					TTEST				0.000511381
																										10		596.533				10		24425.7				10		26368.9
																										11		614.96				11		31041.5				11		21585.2
																										12		579.78				12		36003.4				12		21351.9					TNF-alpha			Cytokine concentration pg/ml
																										13		601.558				13		31041.5				13		25435.5
																										14		606.584				14		34839.6				14		23568.7						Pggt1b+/+	Pggt1b+/+ LPS	Pggt1bΔ/Δ	Pggt1bΔ/Δ LPS
																										15		697.047				15		31776.6				15		27769						0	1568.23	0	5090.2
																										16		707.098				16		35390.9				16		29869.2						0	3225.62	0	4510.11
																										MEAN	25.4853	482.093	399.273			MEAN	5075.7	33315.8	44380.5			MEAN	4288.1	26434.5	28439.9					0	1402.49	0	6416.11
																										TTEST		6.45866e-08	0.178132			TTEST		3.40661e-15	5.99482e-07			TTEST		1.93881e-14	0.202734					0	4385.8	0	7244.81
																																														0	3971.45	0	5090.2
																																														0	1236.75	0	6167.51
																																													MEAN	0	2631.72	0	5753.16
																									Supp. Fig 2C			Cytokine concentration pg/ml																	TTEST				0.0013274
																										IL1beta						IL-6					TNF-alpha
																											Pggt1b+/+	Pggt1bΔ/Δ	Cdc42Δ/+Pggt1bΔ/Δ				Pggt1b+/+	Pggt1bΔ/Δ	Cdc42Δ/+Pggt1bΔ/Δ				Pggt1b+/+	Pggt1bΔ/Δ	Cdc42Δ/+Pggt1bΔ/Δ
																										Sample 1	42.0283	353.623	571.404			Sample 1	5251.81	32756.8	34962.1			Sample 1	5717.37	26718.9	31852.7
																										Sample 2	25.2759	348.597	566.378			Sample 2	4639.23	38208.8	27917.4			Sample 2	4083.92	26485.6	27302.3
																										Sample 3	20.2502	266.51	569.729			Sample 3	3965.39	36677.3	33614.4			Sample 3	2917.16	21818.6	20068.4
																										Sample 4	21.9255	271.536	564.703			Sample 4	3414.07	32879.3	33798.2			Sample 4	3383.87	22401.9	21118.5
																										Sample 5	30.3016	296.665	579.78			Sample 5	6231.95	42558.1	36983.6			Sample 5	5600.7	31269.3	23102
																										Sample 6	21.9255	308.391	568.053			Sample 6	5006.78	32634.3	38698.8			Sample 6	3383.87	29985.8	27419
																										Sample 7	20.2502	385.452	568.053			Sample 7	6170.69	29448.8	34288.2			Sample 7	3383.87	28702.4	24035.4
																										Sample 8	21.9255	457.488	655.166			Sample 8	5925.65	30980.3	40169			Sample 8	5834.05	28819.1	29285.8
																										Sample 9		621.661				Sample 9		32389.2				Sample 9		30802.6
																										Sample 10		596.533				Sample 10		24425.7				Sample 10		26368.9
																										Sample 11		614.96				Sample 11		31041.5				Sample 11		21585.2
																										Sample 12		579.78				Sample 12		36003.4				Sample 12		21351.9
																										Sample 13		601.558				Sample 13		31041.5				Sample 13		25435.5
																										Sample 14		606.584				Sample 14		34839.6				Sample 14		23568.7
																										Sample 15		697.047				Sample 15		31776.6				Sample 15		27769
																										Sample 16		707.098				Sample 16		35390.9				Sample 16		29869.2
																										MEAN	25.4853	482.093	580.408			MEAN	5075.7	33315.8	35054			MEAN	4288.1	26434.5	25523
																										TTEST		6.45866e-08	0.103272			TTEST		3.40661e-15	0.323012			TTEST		1.93881e-14	0.570499
[truncated: 4 more columns]

## Sheet: Supp Fig 3
Suppl Fig 3A and 3B																												Suppl Fig 3C
															Fig3B
Fig3A
Fold Change (RHOA-GTP Calculations)																Fold change (CDC42 GTP levels)
																Normalized to Actin and wildtype						Normalized to total CDC42 and wildtype
Normalized to Actin						Normalized toRhoA											Pggt1b+/+	Pggt1bΔ/Δ					Pggt1b+/+	Pggt1bΔ/Δ
	WT vs GGTase-I KO					WT vs GGTase-I KO											0.588951	5.49205					0.57081	3.387
	Pggt1b+/+	Pggt1bΔ/Δ				Pggt1b+/+	Pggt1bΔ/Δ										0.629173	5.37587					0.477362	2.39977
Pair1	0.296503	6.40545			Pair1	0.0955995	1.27378										0.604642	4.49366					0.713022	2.65992
Pair2	0.231461	4.47243			Pair2	0.0879979	0.745348										1.12182	6.51452					1.14356	4.02133
Pair3	0.0969691	2.03189			Pair3	0.033797	0.493658										2.05542	5.67089					2.09525	3.50056
Pair4	2.91935	15.2538			Pair4	3.18612	4.12533									MEAN	1	5.5094				MEAN	1	3.19371
Pair5	1.36643	14.031			Pair5	1.49482	2.97689									TTEST		5.82368e-06				TTEST		0.000773597
Pair6	1.08929	7.89601			Pair6	1.10167	1.86104
MEAN	1	8.34843			MEAN	1	1.91267
TTEST		0.0074019			TTEST		0.258814
RHOA vs Actin
	Pggt1b+/+	Pggt1bΔ/Δ																			Cdc42 levels
Pair1	1.99989	3.24258																				Pggt1b+/+	Pggt1bΔ/Δ
Pair2	1.69605	3.86917																				0.999831	1.5713
Pair3	1.85007	2.65405																				1.27721	2.17079
Pair4	0.590825	2.38426																				0.821739	1.63709
Pair5	0.589428	3.0392																				0.950612	1.56983
Pair6	0.637567	2.73582																				0.950612	1.56983
	0.296286	1.28988																			MEAN	1	1.70377
	0.339873	1.26592																			TTEST		0.000997791
MEAN	1	2.56011
TTEST		0.00310219

## Sheet: Supp fig 4
Fig 4A									Fig 4B										Supp Fig 4C										Quantifications
																													Supp 4B							Supp 4A							Supp 4C
																													IL-6							IL-6							IL-6
																														Pggt1b+/+	WT+SiRHOGDI	Pggt1bΔ/Δ					Cnt	SiRHOGDI1						Cnt	SgRHOGDI1
																														1787.4	5810.2	8414.34					110.403	3172.32						17509.8	26839.1
																														3244.94	3283.81	7267.74					153.227	4135.86						12549	22322.3
																														0	0	0					431.583	5570.46						12386.6	10135.4
																														1457.03	2914.57	5460.4					495.819	5870.23							21705
																														1398.72	3361.54	2020.61					67.5789								13098.7
																														1709.67	3128.34	3128.34					838.411								21904.2
																														1981.74	2331.55	3264.37					752.763						MEAN	14148.4	19334.1
																														3283.81	2273.25	4799.65					2123.13						TTEST		0.230166
																													MEAN	1857.91	2887.91	4294.43				MEAN	621.614	4687.22
																													TTEST		0.15162	0.233556				TTEST		2.17954e-05
																													TNF-alpha						TNF-alpha								TNF-alpha
																														Pggt1b+/+	WT+SiRHOGDI	Pggt1bΔ/Δ					Cnt	SiRHOGDI1						Cnt	SgRHOGDI1
																														1484.36	2899.17	4172.5					246.638	3429.59						47699	62542.3
																														1012.75	2474.73	3630.16					280.499	5562.85						33810.6	131426
																														989.173	2498.31	3323.62					517.528	4005.23						26771	23503
																														3488.67	1696.58	2073.86					517.528	5664.43							23822.7
																														376.087	1531.52	1083.49					348.221								34696
																														352.507	1861.64	2097.44					720.695								161251
																														1059.91	1955.96	1107.07					1465.64						MEAN	36093.5	72873.5
																														1437.2	2333.25	2545.47					1059.31						TTEST		0.337555
																													MEAN	1275.08	2156.39	2504.2				MEAN	644.507	4665.53
																													TTEST		0.0386855	0.436873				TTEST		3.2044e-06
																													IL-1b						IL-1b								IL-1b
																														Pggt1b+/+	WT+SiRHOGDI	Pggt1bΔ/Δ					Cnt	SiRHOGDI1						Cnt	SgRHOGDI1
																														14.6418	17.8182	806.631					0	0						62.5469	465.206
																														8.28896	9.34778	771.691					0	2.36101						0	0
																														0	11.4654	693.339					0	13.7904						0	152.918
																														0	0	748.397					0	0							29.102
																														0	2.99492	530.282					0								0
																														0	5.11254	537.694					0								0
																														18.8771	78.1704	550.399					0						MEAN	20.849	107.871
																														0	0.877299	542.988					0								0.459929
																													MEAN	5.22598	15.7233	647.677				MEAN	0	4.03785
																													TTEST		0.291069	6.81183e-10				TTEST		0.0979647

[truncated: 3 more sheets: Supp Fig 5, Supp Fig 6, Supp Fig 7]
